# Supplementary material for: Barcode System for Genetic Identification of Soybean [Glycine max (L.) Merrill] Cultivars Using InDel Markers Specific to Dense Variation Blocks
Source: Front Plant Sci. 2017 Apr 10;8:520. doi: 10.3389/fpls.2017.00520 (PMC5385371; doi:10.3389/fpls.2017.00520)
Supplement: Figure S2 — A diagram of PCR band patterns of 147 soybean cultivars obtained using 27 InDel markers. [file DataSheet2.xlsx]

## Sheet: Figure S2
Figure S2. A diagram of PCR band patterns of 147 soybean cultivars obtained using 27 InDel markers.
No	Marker Name	PIC value	Genotyping of 147 soybean cultivars
			1	2	3	4	5	6	7	8	9	10	11	12	13	14	15	16	17	18	19	20	21	22	23	24	25	26	27	28	29	30	31	32	33	34	35	36	37	38	39	40	41	42	43	44	45	46	47
			Nokwon	Dajin	Danmi	Danmi 2	Mirang	Sangwon	Seokryangputkong	Seonnok	Sinrok	Saeolkong	Keunolkong	Hwaeomputkong	Galchae	Geomjeongolkong	Geomjeong 1	Geomjeong 2	Geomjeong 3	Geomjeong 4	Daeheuk	Seonheukkong	Sohwang	Ilpumgeomjeong 2	Jinyulkong	Cheongja	Cheongja 2	Heukmi	Geumgangkong	Nampung	Dajangkong	Dangyeongkong	Danbaekkong	Danwonkong	Daemang	Daemang 2	Daeyang	Daewonkong	Daepoong	Daehwangkong	Duyu	Manri	Mansu	Muhankong	Backun	Bogwangkong	Samnamkong	Saealkong	Seonyu
1	Sindel_01_19	0.411357	a	a	a	a	a	a	a	a	a	a	a	a	a	a	a	a	a	a	a	b	a	a	a	a	a	a	b	a	a	b	a	b	a	a	a	b	a	a	b	a	a	b	b	a	a	a	a
2	Sindel_02_13	0.492988	a	a	b	a	b	b	a	b	b	b	b	b	b	a	a	a	a	a	a	a	a	b	a	b	b	b	a	a	b	a	b	a	a	a	b	a	a	a	a	a	a	a	b	a	a	a	b
3	Sindel_03_13	0.381492	a	a	a	a	a	a	a	a	a	b	a	a	a	b	a	b	a	a	a	a	a	a	a	a	a	a	a	b	b	a	a	a	a	a	a	a	b	a	a	a	b	a	a	a	b	a	a
4	Sindel_03_19	0.445897	a	a	a	a	a	a	a	a	a	a	a	a	a	a	a	b	a	a	b	a	a	a	a	a	b	b	a	b	a	a	a	a	a	a	a	a	b	b	a	b	a	a	b	b	a	b	a
5	Sindel_03_20	0.499913	b	b	b	b	b	b	b	b	b	b	b	b	a	b	a	b	b	b	b	a	a	b	a	b	a	a	b	b	a	b	a	a	b	b	b	a	a	b	b	b	a	a	a	a	a	b	b
6	Sindel_05_01	0.283587	a	a	a	a	a	b	a	a	a	b	a	a	a	a	a	a	a	a	a	a	b	a	a	a	a	a	a	a	a	a	a	a	b	a	a	a	a	a	a	a	a	a	b	a	b	a	a
7	Sindel_07_04	0.458102	a	b	a	a	a	b	a	b	b	a	a	a	a	a	b	b	a	a	b	b	a	a	b	b	b	b	b	a	a	b	a	b	a	a	b	b	a	b	b	a	a	b	b	b	a	a	a
8	Sindel_07_18	0.497836	b	b	a	a	a	b	b	b	b	b	b	b	b	a	a	a	a	a	a	a	b	b	a	b	b	b	a	a	a	a	a	a	b	b	a	a	b	a	a	a	a	b	a	a	a	a	b
9	Sindel_08_03	0.381492	b	b	b	b	b	b	b	b	b	b	b	b	b	b	b	b	b	a	b	b	a	b	b	b	b	b	a	b	b	a	b	b	b	b	b	b	b	b	a	b	b	b	b	b	b	b	b
10	Sindel_09_05	0.21875	a	a	a	a	a	a	a	a	a	a	a	a	a	a	a	a	a	a	a	a	b	a	a	a	a	a	a	a	a	a	b	a	a	a	a	a	b	a	a	a	a	a	b	a	a	a	a
11	Sindel_10_13	0.347299	a	a	a	a	a	a	a	a	a	a	a	a	a	a	a	a	a	a	a	a	a	b	a	a	a	b	a	a	b	a	a	a	a	b	a	a	b	a	a	a	a	a	b	a	a	a	a
12	Sindel_11_04	0.477839	b	b	b	b	b	b	b	b	b	b	b	b	a	b	a	a	b	b	a	b	b	a	b	b	b	b	a	a	b	b	b	b	b	b	b	b	a	b	a	a	a	b	b	a	b	a	a
13	Sindel_11_09	0.292157	a	a	a	a	a	a	a	a	a	a	a	a	b	a	a	a	a	a	a	a	a	a	a	a	a	a	a	a	a	a	b	a	a	a	a	a	a	a	a	b	a	a	b	b	a	a	a
14	Sindel_12_02	0.436894	b	b	b	b	b	b	b	b	b	b	b	b	a	b	b	b	b	b	b	b	b	b	b	b	b	b	b	b	a	b	a	a	a	b	b	b	a	b	b	b	b	b	b	b	b	b	b
15	Sindel_12_18	0.274844	b	b	b	b	b	b	b	b	b	b	b	b	b	b	a	a	b	b	b	b	b	b	b	b	b	b	b	b	b	b	b	a	b	b	b	b	a	b	b	b	b	b	b	b	a	b	b
16	Sindel_13_18	0.399931	b	b	b	b	b	b	b	b	b	b	b	b	b	b	b	a	b	b	b	b	b	b	b	b	b	b	b	a	a	b	b	a	a	a	a	b	a	b	b	b	b	b	b	b	a	b	b
17	Sindel_13_09	0.499654	b	b	b	b	b	b	b	b	a	b	b	b	a	b	a	a	b	a	b	b	a	b	a	a	b	b	b	a	a	b	a	b	b	b	b	a	b	b	b	b	b	a	b	a	a	b	b
18	Sindel_14_04	0.347299	a	a	a	a	a	b	a	a	b	a	a	a	a	b	a	a	a	a	b	a	a	a	a	a	a	a	a	a	a	a	a	a	a	b	b	a	a	b	b	a	a	a	a	a	a	a	b
19	Sindel_14_15	0.278409	a	a	a	a	a	b	a	a	b	a	a	a	b	a	a	a	a	a	a	a	b	a	a	h	b	a	a	a	a	a	a	a	a	a	a	a	a	a	a	a	a	a	a	a	a	b	a
20	Sindel_15_12	0.497836	b	b	b	b	b	b	b	a	b	b	b	b	a	b	a	b	a	a	b	a	a	b	b	b	b	b	b	b	b	b	a	b	b	a	a	a	b	b	b	a	a	a	b	a	b	b	a
21	Sindel_16_03	0.347299	a	a	a	b	b	a	b	a	a	a	a	a	b	b	a	a	a	b	a	a	a	a	a	a	b	b	a	a	a	a	a	a	b	a	a	a	a	a	a	a	a	a	b	a	b	a	a
22	Sindel_17_05	0.496884	a	b	b	a	a	b	a	b	b	a	b	a	b	a	a	b	a	a	a	a	a	a	a	a	a	a	a	b	a	a	b	a	a	a	b	a	b	a	a	a	b	b	b	a	b	a	b
23	Sindel_18_16	0.0512465	a	a	a	a	a	a	a	a	a	a	a	a	a	a	a	a	a	a	a	a	a	a	a	a	a	a	a	a	a	a	a	a	a	a	a	a	b	a	a	a	a	b	b	a	a	a	a
24	Sindel_19_16	0.316828	a	a	a	b	a	b	b	a	a	a	a	a	a	a	a	a	a	b	a	a	a	a	a	a	a	a	a	a	a	a	a	a	a	a	b	a	a	a	a	a	a	b	b	a	b	a	a
25	Sindel_19_17	0.33241	a	a	a	a	a	a	a	a	a	a	a	a	a	a	a	a	b	a	a	b	a	b	a	b	b	b	a	a	b	a	a	a	a	a	a	a	a	a	a	a	a	b	b	b	a	a	a
26	Sindel_20_07	0.208795	a	a	a	a	a	a	a	a	a	a	a	a	a	a	a	a	a	a	a	a	b	a	a	a	a	a	a	a	a	a	b	a	b	a	a	a	b	a	a	a	a	a	a	a	a	a	a
27	Sindel_20_09	0.411357	a	a	a	b	b	a	a	a	b	a	a	a	a	b	b	b	a	b	a	a	a	a	a	b	a	a	a	a	a	a	b	b	a	a	a	a	b	a	a	a	a	a	b	b	b	a	b
			a	The same results with reference genome Williams 82
			b	The different results with reference genome Williams 82
			h	Heterozygous
[truncated: 101 more columns]
