# Supplementary material for: Barcode System for Genetic Identification of Soybean [Glycine max (L.) Merrill] Cultivars Using InDel Markers Specific to Dense Variation Blocks
Source: Front Plant Sci. 2017 Apr 10;8:520. doi: 10.3389/fpls.2017.00520 (PMC5385371; doi:10.3389/fpls.2017.00520)
Supplement: Table S1 — List of 148 soybean samples used for the validation of the soybean barcode system. [file Table1.XLSX]

## Sheet: Table S2. List of 147
Table S1. List of 148 soybean samples used for the validation of the soybean barcode system.
Sample index	Group	Name	Developed country
1	Cultivar	Nokwon	Korea
2	Cultivar	Dajin	Korea
3	Cultivar	Danmi	Korea
4	Cultivar	Danmi 2	Korea
5	Cultivar	Mirang	Korea
6	Cultivar	Sangwon	Korea
7	Cultivar	Seokryangputkong	Korea
8	Cultivar	Seonnok	Korea
9	Cultivar	Sinrok	Korea
10	Cultivar	Saeolkong	Korea
11	Cultivar	Keunolkong	Korea
12	Cultivar	Hwaeomputkong	Korea
13	Cultivar	Galchae	Korea
14	Landrace	Geomjeongolkong	Korea
15	Cultivar	Geomjeong 1	Korea
16	Cultivar	Geomjeong 2	Korea
17	Cultivar	Geomjeong 3	Korea
18	Cultivar	Geomjeong 4	Korea
19	Cultivar	Daeheuk	Korea
20	Cultivar	Seonheukkong	Korea
21	Cultivar	Sohwang	Korea
22	Cultivar	Ilpumgeomjeong 2	Korea
23	Cultivar	Jinyulkong	Korea
24	Cultivar	Cheongja	Korea
25	Cultivar	Cheongja 2	Korea
26	Cultivar	Heukmi	Korea
27	Cultivar	Geumgangkong	Korea
28	Cultivar	Nampung	Korea
29	Cultivar	Dajangkong	Korea
30	Cultivar	Dangyeongkong	Korea
31	Cultivar	Danbaekkong	Korea
32	Cultivar	Danwonkong	Korea
33	Cultivar	Daemang	Korea
34	Cultivar	Daemang 2	Korea
35	Cultivar	Daeyang	Korea
36	Cultivar	Daewonkong	Korea
37	Cultivar	Daepoong	Korea
38	Cultivar	Daehwangkong	Korea
39	Cultivar	Duyu	Korea
40	Cultivar	Manri	Korea
41	Cultivar	Mansu	Korea
42	Cultivar	Muhankong	Korea
43	Cultivar	Backun	Korea
44	Cultivar	Bogwangkong	Korea
45	Cultivar	Samnamkong	Korea
46	Cultivar	Saealkong	Korea
47	Cultivar	Seonyu	Korea
48	Cultivar	Sodamkong	Korea
49	Cultivar	Songhakkong	Korea
50	Cultivar	Singi	Korea
51	Cultivar	Sinpaldal 2	Korea
52	Cultivar	Alchankong	Korea
53	Cultivar	Ilmikong	Korea
54	Cultivar	Jangmikong	Korea
55	Cultivar	Jangsukong	Korea
56	Cultivar	Jangyeopkong	Korea
57	Cultivar	Jangwon	Korea
58	Cultivar	Jinmi	Korea
59	Cultivar	Jinpumkong	Korea
60	Cultivar	Jinpumkong 2	Korea
61	Cultivar	Cheongdu 1	Korea
62	Cultivar	Taegwangkong	Korea
63	Cultivar	Hojang	Korea
64	Cultivar	Hwangkeumkong	Korea
65	Cultivar	Gwangankong	Korea
66	Cultivar	Namhaekong	Korea
67	Cultivar	Nokchae	Korea
68	Cultivar	Dagi	Korea
69	Cultivar	Dawonkong	Korea
70	Cultivar	Dachae	Korea
71	Cultivar	Doremikong	Korea
72	Cultivar	Myeongjunamulkong	Korea
73	Cultivar	Boseok	Korea
74	Cultivar	Bugwangkong	Korea
75	Cultivar	Seabyeol	Korea
76	Cultivar	Seonam	Korea
77	Cultivar	Sogang	Korea
78	Cultivar	Sorok	Korea
79	Cultivar	Somyeongnamulkong	Korea
80	Cultivar	Sobaeknamulkong	Korea
81	Cultivar	Sowonkong	Korea
82	Cultivar	Sojin	Korea
83	Cultivar	Soho	Korea
84	Cultivar	Singang	Korea
85	Cultivar	Sinhwa	Korea
86	Cultivar	Anpyeong	Korea
87	Cultivar	Wongwang	Korea
88	Cultivar	Wonhwang	Korea
89	Cultivar	Eunhakong	Korea
90	Cultivar	Iksannamulkong	Korea
91	Cultivar	Janggi	Korea
92	Cultivar	Jonam	Korea
93	Cultivar	Paldonamulkong	Korea
94	Cultivar	Pureunkong	Korea
95	Cultivar	Pungsannamulkong	Korea
96	Cultivar	Pungwon	Korea
97	Cultivar	Hannamkong	Korea
98	Cultivar	Hoseo	Korea
99	Cultivar	Geomjeongsaeol	Korea
100	Cultivar	Cheongja 3	Korea
101	Cultivar	Williams 82	USA
102	Cultivar	Enrei	Japan
103	Cultivar	PI96983	USA
104	Cultivar	L29	USA
105	Cultivar	V94-5152	USA
106	Cultivar	Lee68	USA
107	Cultivar	Kwangkyo	Korea
108	Cultivar	Deokyu	Korea
109	Cultivar	Sinpaldalkong	Korea
110	Cultivar	Paldalkong	Korea
111	Cultivar	Hwasongputkong	Korea
112	Cultivar	Heugcheong	Korea
113	Cultivar	Seoritae	Korea
114	Cultivar	Seomoktae	Korea
115	Cultivar	Orialtae	Korea
116	Cultivar	Hanagari	Korea
117	Cultivar	Jangdanbaekmok	Korea
118	Cultivar	Geumgangsorip	Korea
119	Cultivar	Chungbukbaek	Korea
120	Cultivar	Gwangdu	Korea
121	Cultivar	Baekcheon	Korea
122	Cultivar	Saedanbaekkong	Korea
123	Cultivar	Sowon 2010	Korea
124	Cultivar	Ilpumgeomjeong	Korea
125	Cultivar	Hanol	Korea
126	Cultivar	Socheong 2	Korea
127	Cultivar	Daeha	Korea
128	Cultivar	Daeha 1	Korea
129	Cultivar	Uram	Korea
130	Cultivar	Hwangkeumol	Korea
131	Cultivar	Geomjeong 5	Korea
132	Cultivar	Cheonsang	Korea
133	Cultivar	Heukseung	Korea
134	Cultivar	Joyang 1	Korea
135	Cultivar	Cheongyeop 1	Korea
136	Cultivar	Chamol	Korea
137	Cultivar	Jungmo3005	Korea
138	Landrace	Jungmo3006	Korea
139	Cultivar	Jungmo3007	Korea
140	Cultivar	Neolchan	Korea
141	Cultivar	Daol	Korea
142	Cultivar	Wonheuk	Korea
143	Cultivar	Galmi	Korea
144	Cultivar	Jungmo 3003	Korea
145	Cultivar	Jungmo 3004	Korea
146	Cultivar	Jungmo 3002	Korea
147	Cultivar	Socheong	Korea
148	Cultivar	Hoban	Korea
