# Supplementary material for: Barcode System for Genetic Identification of Soybean [Glycine max (L.) Merrill] Cultivars Using InDel Markers Specific to Dense Variation Blocks
Source: Front Plant Sci. 2017 Apr 10;8:520. doi: 10.3389/fpls.2017.00520 (PMC5385371; doi:10.3389/fpls.2017.00520)
Supplement: Table S2 — The 202 InDel markers developed to discriminate soybean cultivars in this study. [file Table2.XLSX]

## Sheet: TableS1. 202 indels
Table S2. The 202 indel markers developed to discriminate soybean cultivars in this study
No	Marker Name	Chromosome	Pos-Start	Pos-end	Left Primer					Right Primer
					PCR fragment	Seq	Start	End	Strand	Seq	Start	End	Strand
1	Sindel_01_01	Gm01	1702255	1702275	96	CCACAAGCCAAAAGTAAAAC	1702214	1702233	+	TGAAAGTACCTGTAAGGGGA	1702290	1702309	-
2	Sindel_01_02	Gm01	29483861	29483886	111	TCCAATGATGTACGTGTGTC	29483806	29483825	+	TTTGCGTACTTCTTCTTCTTC	29483896	29483916	-
3	Sindel_01_03	Gm01	32576072	32576094	119	AAGGAACACAAACTCACGAC	32576009	32576028	+	AACTGCTTCATAGGAGGAGA	32576108	32576127	-
4	Sindel_01_04	Gm01	35683694	35683719	120	AAAAAGAGACGTACGGTTTA	35683656	35683675	+	TGCTCCAAAACAAAATTATTA	35683755	35683775	-
5	Sindel_01_05	Gm01	39700687	39700698	113	TCCTTTAGGATAATTGAGCTG	39700659	39700679	+	TTCGGTGAAATCTAAAAAGAA	39700751	39700771	-
6	Sindel_01_18	Gm01	43275579	43275590	83	AATTTCCTCAAACCACAAAA	43275541	43275560	+	ACCCTTGGGATTTGTTATG	43275605	43275623	-
7	Sindel_01_06	Gm01	46771415	46771431	93	CCACTAAAAGCAAAATAACGA	46771369	46771389	+	CCAATTATTTTAGTCAAGTAGGG	46771439	46771461	-
8	Sindel_01_07	Gm01	47971331	47971352	119	GACAAGTGTGTTTTGTGTGC	47971259	47971278	+	GACGAAGCAAGTCAAAATTC	47971358	47971377	-
9	Sindel_01_19	Gm01	49364344	49364359	110	AACTAATTTTTGCACATCCC	49364301	49364320	+	AATGGAAAATGTTGGCTAGA	49364391	49364410	-
10	Sindel_01_08	Gm01	50224810	50224832	120	GGTAGGAAGGTTGTTTTATTT	50224738	50224758	+	TTCCTCACACCCTTAAAAA	50224839	50224857	-
11	Sindel_01_20	Gm01	52944510	52944526	85	GTATGCTTATGCTTGGACCT	52944479	52944498	+	AAAGTAAAGCAAGGTGTCCA	52944544	52944563	-
12	Sindel_01_09	Gm01	54087245	54087256	108	CTTTTACACTGATCATAACTTGAA	54087193	54087216	+	AAAAACACTTACATTTGGTAAAAA	54087277	54087300	-
13	Sindel_02_11	Gm02	308983	308994	108	AAAAATTCACTTCAAAATCA	308928	308947	+	AACACCAATTTTGTTTTACGA	309015	309035	-
14	Sindel_02_01	Gm02	490029	490040	110	ACTCTAAATTTGGGTAATTTTT	489958	489979	+	ACAAATTGTGAAACCATCAAC	490047	490067	-
15	Sindel_02_02	Gm02	2364538	2364549	102	ATAATGAATGGGGAACACAC	2364489	2364508	+	GATGATTATTCAATTCGGGA	2364571	2364590	-
16	Sindel_02_12	Gm02	3444071	3444082	117	TGAGGTGTAAAAGCTTGGTT	3443997	3444016	+	AATAGAACAATTCTCGTGCC	3444094	3444113	-
17	Sindel_02_03	Gm02	6599734	6599760	120	TTTTTCTCTGGTTTTCTATGTT	6599688	6599709	+	TCCCAGATCTATGAACCTCT	6599788	6599807	-
18	Sindel_02_04	Gm02	8053281	8053305	120	TGTAAAATGCCCCAAAAA	8053255	8053272	+	GGTCTATTCATAAACTTGACCTTT	8053351	8053374	-
19	Sindel_02_13	Gm02	9295181	9295196	92	GGTACAAGAATGAGTGGGTG	9295156	9295175	+	TGACACATTGACACTCATTAAA	9295226	9295247	-
20	Sindel_02_14	Gm02	12117568	12117597	111	CCTCGCTTAGCACTTATGTC	12117519	12117538	+	CGGAAGAAAAATCAAGAAAA	12117610	12117629	-
21	Sindel_02_05	Gm02	14487869	14487881	109	GCCATGTTAATCCAATTCTC	14487826	14487845	+	TAGCATGCTGATGAATGAAA	14487915	14487934	-
22	Sindel_02_06	Gm02	15407086	15407097	119	GAACCGAGCCTTTAGAAAA	15407011	15407029	+	TACGACTAGGGGTTGAAATG	15407110	15407129	-
23	Sindel_02_08	Gm02	43042124	43042135	117	CACAACCCATACCACTTTCT	43042042	43042061	+	ATGAAAGATAACACAACGCA	43042139	43042158	-
24	Sindel_02_18	Gm02	45734279	45734290	120	ATAACACCACCAGCAAAGTT	45734202	45734221	+	CTTTCCCTTCAAATAGGGTT	45734302	45734321	-
25	Sindel_03_11	Gm03	1275226	1275237	89	TTGATTCTATCAAGATAACCGA	1275201	1275222	+	AATTATTTTATACTATCCGTACATT	1275265	1275289	-
26	Sindel_03_02	Gm03	4561985	4561996	83	ACATTGGATGTGAAAATGGT	4561961	4561980	+	TCTAAAAGCCATGAGAGGAA	4562024	4562043	-
27	Sindel_03_13	Gm03	6168100	6168116	111	AAACATGAATGGTGCTTTTT	6168061	6168080	+	TAAAGCCCCAAAAGTGAATA	6168152	6168171	-
28	Sindel_03_14	Gm03	7996730	7996741	95	GGTGTGTGTCATTCTCCAAT	7996671	7996690	+	GAAAGAGATGAACGAAGGAA	7996746	7996765	-
29	Sindel_03_16	Gm03	34036345	34036362	88	TCATTTCTCTTTTTGCTTCC	34036309	34036328	+	ACCGTTTTCGAATTGTCTAA	34036377	34036396	-
30	Sindel_03_06	Gm03	35337708	35337728	101	TCCCTTTTCAAGACTCTCAA	35337656	35337675	+	GTGTGAAAACGAAGATGGAT	35337737	35337756	-
31	Sindel_03_17	Gm03	36445340	36445351	108	TGTTTAATGTTTCAGATTGTCC	36445313	36445334	+	TGTGAAATTTTATTTTCATGTTAAG	36445396	36445420	-
32	Sindel_03_08	Gm03	39507043	39507054	112	TTTAGTTTATAAGCATAAGTTGAGA	39507003	39507027	+	AAAAATATTGACTGAAAAGGT	39507094	39507114	-
33	Sindel_03_09	Gm03	42912101	42912121	98	CTTCCATGGCTCTGTTAATG	42912061	42912080	+	TGGGATAAAGGAAACAAAAA	42912139	42912158	-
34	Sindel_03_19	Gm03	45101996	45102017	102	ACTTGCCAGTTTGGTGTAAG	45101958	45101977	+	CCACGAGTACTGAGTGCATA	45102040	45102059	-
35	Sindel_03_10	Gm03	47300806	47300830	117	TGAATTGCATGGTTTTAGTT	47300769	47300788	+	TTTAAAAACTCTTACAATTATGGAA	47300861	47300885	-
36	Sindel_03_20	Gm03	47630105	47630122	117	GACTGTATTTGTAAAGTAGGAGTTT	47630054	47630078	+	GCCTTTTACTTTTCATCCTTC	47630150	47630170	-
37	Sindel_04_01	Gm04	434538	434549	80	GATCGATAAATGCCTGGATA	434508	434527	+	GTGTATTTGCTTTTGTTCCC	434568	434587	-
38	Sindel_04_11	Gm04	1126964	1126975	82	TTCAAGTTTAGCTTGCTTGC	1126930	1126949	+	GTACAGCCAAAAGAGAGGTG	1126992	1127011	-
39	Sindel_04_12	Gm04	3513345	3513361	114	AATTTACGGATGCACTTTTTA	3513281	3513301	+	GAGAGAAAGAGGATCACGAG	3513375	3513394	-
40	Sindel_04_02	Gm04	5011432	5011443	102	GCCTGAGATATTATGGCATC	5011380	5011399	+	CCCTTCCTATCACTGAGAAA	5011462	5011481	-
41	Sindel_04_03	Gm04	7171619	7171639	110	AACCAATCCAACAGTCATGT	7171594	7171613	+	GAAATAAAAATGAGCCATGC	7171684	7171703	-
42	Sindel_04_16	Gm04	39224981	39225003	90	TTCCACCATGAAAGGTTTAG	39224956	39224975	+	GCTGATGCTACCTTTCAAAC	39225026	39225045	-
43	Sindel_04_17	Gm04	41555605	41555616	101	TCAACGAGGAAAGATACCAC	41555572	41555591	+	AAAAAGTATGTTTTCTGTGGCT	41555651	41555672	-
44	Sindel_04_18	Gm04	43043859	43043877	115	GCTGAGAACTGACACAGACA	43043805	43043824	+	TGTGTAGATGTCAAGTGAGTGA	43043898	43043919	-
45	Sindel_04_09	Gm04	44362740	44362764	120	CCACCACTTGTTACAGGTTC	44362673	44362692	+	AATTGACTAAAATACAAAACACTG	44362769	44362792	-
46	Sindel_04_20	Gm04	46768023	46768034	120	GTAAGTATGGCGGGTGTATG	46767952	46767971	+	TTCCAGAGAGCAATACAATG	46768052	46768071	-
47	Sindel_04_10	Gm04	48814170	48814189	91	GTAGCAATGGCTGATTCAA	48814122	48814140	+	ATTTTGCCTTTGTCAATCAT	48814193	48814212	-
48	Sindel_05_01	Gm05	269251	269262	85	TGCTTAGAGTTTGGTTTGGT	269220	269239	+	CCGACACATCTTCTCCTCTA	269285	269304	-
49	Sindel_05_11	Gm05	1086566	1086584	116	GGGGTGTTATTGGTGTTTTA	1086507	1086526	+	AGTTTTCCCGTTACCATTCT	1086603	1086622	-
50	Sindel_05_12	Gm05	2708639	2708650	114	CTGATCAGTAAAGAGTGAGTATTA	2708607	2708630	+	TTGTGTGTTATTGCTCTTCTG	2708700	2708720	-
51	Sindel_05_13	Gm05	3581245	3581256	103	TAAGCACAAGCCTGTTAAGC	3581206	3581225	+	AGAACCTCCTGAACCACCT	3581263	3581281	-
52	Sindel_05_02	Gm05	7822739	7822750	112	AAAAAGATGGTAAAGTTGGAA	7822710	7822730	+	TTTGGCTTTAATCCCATAAT	7822802	7822821	-
53	Sindel_05_14	Gm05	9098197	9098208	115	TCCATTCAAATGCTGTAATTT	9098170	9098190	+	TGTTAAAACAGAAAAGTGTTGC	9098263	9098284	-
54	Sindel_05_04	Gm05	26681415	26681439	120	CAAATCCAGTTTCTTATATTTTT	26681381	26681403	+	TTGTGCAAGTGAGTACATTT	26681481	26681500	-
55	Sindel_05_16	Gm05	28206814	28206825	120	TGGACATATGACATACCTAATTG	28206749	28206771	+	ACCAAAACACTGTGGTACTATTC	28206846	28206868	-
56	Sindel_05_07	Gm05	32396758	32396783	120	GCATTACGTTTTCCCACTAC	32396717	32396736	+	TCATCTTAATGTACAAAACAAAAA	32396813	32396836	-
57	Sindel_05_17	Gm05	32957735	32957751	108	CCGCTATTATTTTAGGATGAA	32957667	32957687	+	AGGTGCCTTGTGTGTAAAGA	32957755	32957774	-
58	Sindel_05_09	Gm05	37275717	37275733	120	TTCAATGACTAAAATTTGGC	37275643	37275662	+	ACTTGCCACTAAGGACAGAG	37275743	37275762	-
59	Sindel_05_19	Gm05	38761346	38761361	99	GTGCACAAGTTTTGTGGTTA	38761289	38761308	+	TGCGAGTTAATGATTTTGTG	38761368	38761387	-
60	Sindel_06_11	Gm06	898099	898115	120	TGTTTTGTCCAAAGAAAGAAA	898027	898047	+	AAACTTTCGGTGCAAACTTA	898127	898146	-
61	Sindel_06_12	Gm06	3368239	3368255	120	CCAATCATCTCAAAATACCC	3368195	3368214	+	AATTGTTTCTAATTATTTGCGA	3368293	3368314	-
62	Sindel_06_03	Gm06	5048307	5048336	109	AATGCATATGAGTACCTCTTCA	5048282	5048303	+	AGCCTAAATTATCATCTCACA	5048370	5048390	-
63	Sindel_06_13	Gm06	5873702	5873718	105	CTTGTCAACCACACCAACTA	5873642	5873661	+	TACAACAGGCATCATTTGAC	5873727	5873746	-
64	Sindel_06_15	Gm06	15598898	15598909	103	CGTGATACGTGTCAATGAAG	15598855	15598874	+	CCCAATGAATTGGCTACTTA	15598938	15598957	-
65	Sindel_06_05	Gm06	19570903	19570914	86	AGCATTAAGAAAGGGTGTCA	19570857	19570876	+	AGTGTATCGCGACTACTGGT	19570923	19570942	-
66	Sindel_06_07	Gm06	35315554	35315576	111	AAATTAACGGGTGAATCAGT	35315515	35315534	+	ATCTATTTCGGGTCCACAA	35315607	35315625	-
67	Sindel_06_08	Gm06	41467618	41467629	119	CCTCTCGTCCTTTTTCTTCT	41467576	41467595	+	GAAGGGTTGAATCAGAGTGA	41467675	41467694	-
68	Sindel_06_19	Gm06	44246923	44246934	119	AAAACAAACAGGGAGAGAAA	44246899	44246918	+	AAATAAATACTCCATCGGTCC	44246997	44247017	-
69	Sindel_07_01	Gm07	223544	223555	114	TTGAAACTCAAATCATGGAA	223483	223502	+	TTCGTCATTCTCGTCTTCTT	223577	223596	-
70	Sindel_07_11	Gm07	623236	623255	111	CACAGACCAGCTCTACCTTC	623187	623206	+	AGGAAATTGTTGGCATTGTA	623278	623297	-
71	Sindel_07_03	Gm07	8126904	8126915	103	CATTGCGACCTACATCACTA	8126880	8126899	+	TCGTAAATGTTTGTGTTTGG	8126963	8126982	-
72	Sindel_07_14	Gm07	9532035	9532053	115	AAATTACGAGCCTACCTTCA	9531978	9531997	+	TGACAACAATCCTAATTTTCC	9532072	9532092	-
73	Sindel_07_04	Gm07	15115508	15115529	105	ATGCTAAAAATTGGATTTGC	15115450	15115469	+	CAGAAGAAGAAAGAAAGCACA	15115534	15115554	-
74	Sindel_07_05	Gm07	16782488	16782499	118	CATGATGACATTGTAGGTGC	16782463	16782482	+	AACTTCAACTTTCCTTCCGT	16782561	16782580	-
75	Sindel_07_18	Gm07	39130876	39130891	120	CAAATTAATGTTTCGAAAAGC	39130846	39130866	+	AGAATTAGGTCTGTGGGACC	39130946	39130965	-
76	Sindel_07_20	Gm07	42930755	42930766	99	CAACATGAAACAAATGATGC	42930705	42930724	+	ATTCATTATGGCAGTGGAAG	42930784	42930803	-
77	Sindel_08_01	Gm08	459022	459042	120	AACTTTTGTGCAAACTCTATTT	458968	458989	+	AGATGGTTTTATATGTATTTTAGTG	459063	459087	-
78	Sindel_08_03	Gm08	2765869	2765880	113	ACCAATATCGATCTTTACCAA	2765797	2765817	+	TCACTCTCTTAGCATATTAATCAAA	2765885	2765909	-
79	Sindel_08_04	Gm08	4848477	4848488	108	GTCATGTCCTAGTTTCCCTG	4848407	4848426	+	AAAACTAAAATTTGAGGATGAAA	4848492	4848514	-
80	Sindel_08_06	Gm08	10861785	10861796	96	AACATCTGGATGGCATTATC	10861730	10861749	+	TTTGATAGTAGGTAGCACAAGC	10861804	10861825	-
81	Sindel_08_13	Gm08	12476232	12476248	114	GGGTTAACAAACGTGACAAT	12476167	12476186	+	GCATGAAGAAAGAACAAAGG	12476261	12476280	-
82	Sindel_08_14	Gm08	19201447	19201458	118	CCTAAGTTTGAATTTTATATCCTTT	19201391	19201415	+	GCAATTTGGTAAAAACAACC	19201489	19201508	-
83	Sindel_08_08	Gm08	21945254	21945280	98	CCAGCTGGAGTATCAACAAT	21945223	21945242	+	GAAGAAGTTTTGAGTCCCTG	21945301	21945320	-
84	Sindel_08_18	Gm08	41832952	41832982	88	TTTGGTTTGGATAATTTGGA	41832923	41832942	+	CACCTTTATAGACATGCATCAG	41832989	41833010	-
85	Sindel_08_09	Gm08	42713732	42713752	114	CTCCTAATTGAGGTGACAATG	42713667	42713687	+	AGTATATCATATTCACCAGAGAGA	42713757	42713780	-
86	Sindel_08_19	Gm08	43327998	43328014	106	ACAGAGAATTGAGGAGACTGA	43327954	43327974	+	AATCATCAAAACCTAAAAAGTGA	43328037	43328059	-
87	Sindel_09_11	Gm09	411086	411097	120	GCATCCTAAAATGCGTTTAC	411058	411077	+	TGCATTGTTATGTTCGATCT	411158	411177	-
88	Sindel_09_03	Gm09	7857254	7857278	117	AACCGTTGACACAAATGTTA	7857214	7857233	+	TTTCTCCGGACACAATTTAT	7857311	7857330	-
89	Sindel_09_04	Gm09	12850923	12850934	116	AAAAGGTTTTGGGGTTTTAC	12850848	12850867	+	TTTCATTTCACGCTCAGTCT	12850944	12850963	-
90	Sindel_09_05	Gm09	17473246	17473270	114	TCCGATCAGTCTCTAACACC	17473222	17473241	+	GCAAGAAAATTGAATTGGAG	17473316	17473335	-
91	Sindel_09_16	Gm09	26258676	26258694	106	GGTGAAGTCACCTAGAATGG	26258641	26258660	+	TTGATGGTGTCAGTCAACTC	26258727	26258746	-
92	Sindel_09_07	Gm09	30892750	30892773	90	CAAACAAGTATGAGTGGTGC	30892720	30892739	+	GGAGAATTGTCTAAGGGGAT	30892790	30892809	-
93	Sindel_09_17	Gm09	34908169	34908181	116	CTACCGTGGGTTCTCTCTAA	34908124	34908143	+	TGAATCACACATCAATGCTT	34908220	34908239	-
94	Sindel_09_19	Gm09	40693727	40693746	119	ATGCGATGAAAGAAGTGATT	40693657	40693676	+	TCAACTTTGTAATACTTTGATGAAT	40693751	40693775	-
95	Sindel_09_09	Gm09	42947283	42947305	107	ATGGGATTACATGGACAGTT	42947229	42947248	+	TCATATTTAGGAAAATGAATCCT	42947313	42947335	-
96	Sindel_09_20	Gm09	44250182	44250198	119	AGGAAGCTTTTAGTTGACACA	44250151	44250171	+	AGACGAAAAATTTGGTGATAA	44250249	44250269	-
97	Sindel_09_10	Gm09	45982933	45982944	120	ATCCATAACCACGCTTTTT	45982888	45982906	+	ACTTGTCGCTGCATAAAGTT	45982988	45983007	-
98	Sindel_10_12	Gm10	3429325	3429343	104	AATTTGTTCCAACAAGCATC	3429301	3429320	+	AATTCAAGTGCTCGATCTGT	3429385	3429404	-
99	Sindel_10_02	Gm10	6206326	6206337	98	ACTGTACGTGGATACGTGTG	6206275	6206294	+	AGACGTTCATAATATTGCCG	6206353	6206372	-
100	Sindel_10_04	Gm10	11617203	11617223	85	AAAGAAAAGTTGCAACCAAA	11617180	11617199	+	GAACATCACGACGTTTATGA	11617245	11617264	-
101	Sindel_10_13	Gm10	13339511	13339528	97	CTTTTACAATATTGAGGCCA	13339487	13339506	+	TTTAAATTGAAATTCCCCAA	13339564	13339583	-
102	Sindel_10_07	Gm10	38777235	38777246	115	TTGTAGTTTCGGATGGATTT	38777209	38777228	+	CACACGATAAAAATTAAACACG	38777302	38777323	-
103	Sindel_10_08	Gm10	41458017	41458028	116	TAGGAGAAAGGGAGGGATAC	41457966	41457985	+	ATTGTTATGACCGGTAGTGC	41458062	41458081	-
104	Sindel_10_18	Gm10	44424315	44424332	119	AAAAACATCCAGTGGAAAAT	44424270	44424289	+	TCGAGTTTCCGTAGAATAGC	44424369	44424388	-
105	Sindel_10_20	Gm10	47263582	47263598	118	ATCCAGAACCAAACAACAAC	47263544	47263563	+	TGATTTCTTTTCGGATTTGT	47263642	47263661	-
106	Sindel_10_09	Gm10	48550614	48550644	120	ATTAACTGGATAAAAGAAAGATT	48550586	48550608	+	CAGATTAGTTGACTTGATTTCATT	48550682	48550705	-
107	Sindel_11_12	Gm11	1318805	1318816	115	AATATTGATTGAGCTGGACG	1318778	1318797	+	TACACGTAATCAATCCAACG	1318873	1318892	-
108	Sindel_11_02	Gm11	4293579	4293590	98	AGCTTGCTTAAATAAAATGAGG	4293543	4293564	+	AACGTGAAATTAGAATTATGGAA	4293618	4293640	-
109	Sindel_11_04	Gm11	8086867	8086890	95	TTTGCATGTTTTGTATTTGG	8086842	8086861	+	AACAAATTAAAGAGAAGGCG	8086917	8086936	-
110	Sindel_11_15	Gm11	10824785	10824800	116	TAAAGCTTCTCTTGATCGGT	10824759	10824778	+	TTTTCCCCTTGTTTTTATCTT	10824854	10824874	-
111	Sindel_11_06	Gm11	17401844	17401855	118	CTCATAAGGGACTAGGTTCG	17401816	17401835	+	TATCTGATACAGGGGGTTTG	17401914	17401933	-
112	Sindel_11_07	Gm11	26672788	26672799	118	TGATCGATTAATGATTCAAAA	26672710	26672730	+	GAACTCCTTAGCTAAACCGC	26672808	26672827	-
113	Sindel_11_17	Gm11	33139270	33139286	105	TTGTAAGGTTTAGGAATCAATTT	33139243	33139265	+	TCGTTGAAAGATGAAAACTT	33139328	33139347	-
114	Sindel_11_09	Gm11	38153075	38153104	118	CCCACACGGTTTTAATATGT	38153052	38153071	+	GACATTTGATTTCGTTTGTCT	38153149	38153169	-
115	Sindel_11_20	Gm11	38286254	38286273	86	TTCTTGTTGTGCAATTTACG	38286214	38286233	+	TGAGACAGAGCACAATTCAA	38286280	38286299	-
116	Sindel_11_10	Gm11	39013019	39013049	110	TGGATCGTAGAAAAGAAGAAA	39012979	39012999	+	TTGTCGCTCAATGTCTATCA	39013069	39013088	-
117	Sindel_12_11	Gm12	613111	613129	120	CCATGTCTCCTACAATGCAA	613086	613105	+	TGCACACAAGAAAAGAATCA	613186	613205	-
118	Sindel_12_02	Gm12	1221217	1221228	119	TCAAGGAAGCTAAGATAAATAAA	1221187	1221209	+	TTGATGATAAAAAGTGTGAGTTT	1221283	1221305	-
119	Sindel_12_03	Gm12	4124597	4124609	120	ACTCCCTCTCCCTCTCATT	4124531	4124549	+	ACTATACCTGGACTCCATCG	4124631	4124650	-
120	Sindel_12_14	Gm12	7999474	7999487	117	CATCACTGCCTCTTTCTCTC	7999433	7999452	+	TCCAGACTAATTCCTAATCAAAA	7999527	7999549	-
121	Sindel_12_15	Gm12	11000343	11000359	112	AAGGTGAAAATGAAAGTGGA	11000285	11000304	+	CAAATTTTGATTTTAGTTTCCAT	11000374	11000396	-
122	Sindel_12_18	Gm12	33886457	33886468	116	TTGAAAATAGGGAAACCTGA	33886382	33886401	+	AACTGATGTTAGACAAGCCC	33886478	33886497	-
123	Sindel_12_19	Gm12	34892066	34892083	116	CATTGCTGAAATTTCTTGAG	34892027	34892046	+	AGTTTCAGCTCTTCCAAACA	34892123	34892142	-
124	Sindel_12_20	Gm12	38191529	38191546	86	AAAAATTAGAAGGGCGAAAC	38191486	38191505	+	CCTTCCCTTGGACTTCTAAC	38191552	38191571	-
125	Sindel_13_01	Gm13	113762	113786	117	TGAAAAATTAACCATTTGAGATT	113736	113758	+	AAAACCCCGTCTCCTATAAC	113833	113852	-
126	Sindel_13_11	Gm13	674683	674694	111	GATGGGCTCAGGAGGTG	674625	674641	+	CCTTCCTTCTCCTCTCTTTC	674716	674735	-
127	Sindel_13_14	Gm13	8046003	8046014	94	GGAAAACAAAGTAACACCGA	8045945	8045964	+	TCACTATCGGCACTCTCTCT	8046019	8046038	-
128	Sindel_13_18	Gm13	25633692	25633711	90	ACATGACATTTAAGGGATGC	25633646	25633665	+	TTTCACTCTTTAGGTGCCTT	25633716	25633735	-
129	Sindel_13_06	Gm13	28082831	28082859	112	CCAACTAAGATTTTGGAGCA	28082793	28082812	+	TTGTTAATTAGAATTTAATACATCG	28082880	28082904	-
130	Sindel_13_07	Gm13	32608878	32608889	114	TTAGTAGCATTGTAGCAACCC	32608854	32608874	+	TGGGGTGCCAATATAATTT	32608949	32608967	-
131	Sindel_13_08	Gm13	35069247	35069258	110	AAATCACTTTTAATTTCTTAATGGA	35069208	35069232	+	GCCATGTGCTTCTTAATTCT	35069298	35069317	-
132	Sindel_13_09	Gm13	38116607	38116618	118	GATCAAATCACTAAAATGTAGTCC	38116531	38116554	+	TCCAGATAAGAAAACAAAAACA	38116627	38116648	-
133	Sindel_13_19	Gm13	39049413	39049424	114	TTGATACTGCACATATGCCT	39049386	39049405	+	GCCAAACCCATTTACAGTAG	39049480	39049499	-
134	Sindel_14_11	Gm14	956099	956117	120	TCTCTGGAGTTCAAACTCATC	956075	956095	+	TGCCCTAAGACACTAGTTGAA	956174	956194	-
135	Sindel_14_02	Gm14	1909661	1909681	109	GCTCAAACACTTAAAGTCTGC	1909611	1909631	+	GAAATAAATGGAGCGAAAAA	1909700	1909719	-
136	Sindel_14_12	Gm14	2922110	2922123	115	CCTTTGGTATAATAAAAATGGAA	2922048	2922070	+	TCAAATACTCAAAACTCACCTTT	2922140	2922162	-
137	Sindel_14_03	Gm14	4526891	4526902	110	AAACTTGGATTTAATGCAGAA	4526853	4526873	+	TGATATGCTATCAAGTTTTACA	4526941	4526962	-
138	Sindel_14_13	Gm14	5462978	5462993	88	TCTCTCTGCACACTCTTCAA	5462955	5462974	+	TTCATGTAAGTTGATATCTCTCTCT	5463018	5463042	-
139	Sindel_14_04	Gm14	7146867	7146890	114	TGTCAACCAATCTTTGTATAACAT	7146823	7146846	+	TCCTATACACGACGACTTCC	7146917	7146936	-
140	Sindel_14_15	Gm14	22505689	22505702	99	TCACATACTATAGCATCCCGT	22505653	22505673	+	CGCTAGAGGTTGAAGATGAT	22505732	22505751	-
141	Sindel_14_18	Gm14	45370312	45370323	118	AGACCCGCAGTTGTTAAATA	45370288	45370307	+	TTCATTCAAAAAGGAAAAGG	45370386	45370405	-
142	Sindel_14_19	Gm14	47519900	47519913	93	TGTCTCTCCGGATTTAAGAA	47519853	47519872	+	GATTAATTATTATCAAATGTTTAGG	47519921	47519945	-
143	Sindel_14_20	Gm14	48676383	48676394	105	GAGAATTCGGGATGTTAGATT	48676319	48676339	+	TCATAATAAAATGGGATGTATGT	48676401	48676423	-
144	Sindel_14_10	Gm14	49696477	49696488	81	AATAAGGGATGTAATAAAGTAAAAA	49696433	49696457	+	TCACCAACCACCAAATAAAT	49696494	49696513	-
145	Sindel_15_01	Gm15	196018	196029	120	TATTTAACGGCGCAAGTAAT	195971	195990	+	GTTTTGCTTTTACTGCGAAT	196071	196090	-
146	Sindel_15_11	Gm15	1007999	1008010	120	CATGCCCCTAATATGTCATT	1007918	1007937	+	TGAATGTGATAGTAAATTGAAGAC	1008014	1008037	-
147	Sindel_15_02	Gm15	1989624	1989635	119	AAGGGAATTGATAACAAGAGTT	1989594	1989615	+	CCTCGCTCTCATTTGTTAAA	1989693	1989712	-
148	Sindel_15_12	Gm15	5031193	5031204	98	TTTGAGGGTGTTTCTCACTT	5031139	5031158	+	TCAAAATTCAGTTATGTCCAA	5031216	5031236	-
149	Sindel_15_14	Gm15	8634943	8634954	120	CAGCCGTAGCTCTAGTCATT	8634875	8634894	+	AGATGTTTTAAGAATAAGAATGAAA	8634970	8634994	-
150	Sindel_15_16	Gm15	17195046	17195062	117	CGACCATTTACATAACTCCA	17195012	17195031	+	ATATTATGTAGGGGGCTGGT	17195109	17195128	-
151	Sindel_15_06	Gm15	22451433	22451444	114	GGATAAAACGGGAAAAGAAA	22451392	22451411	+	CACGGTGTGAGAAGATTTTT	22451486	22451505	-
152	Sindel_15_18	Gm15	46635647	46635666	80	ATGCTGGCATAGCATTAAGT	46635622	46635641	+	GAATCATTTTAAATTCCTTGAA	46635680	46635701	-
153	Sindel_15_10	Gm15	50384293	50384304	120	AAACTTAAATACTTTTGTGTCATGT	50384256	50384280	+	ATTAACCGGTATCCCTTGTC	50384356	50384375	-
154	Sindel_15_20	Gm15	50896845	50896864	117	GGGAACCATCTTATTGGTCT	50896772	50896791	+	GGATGGAAAGGCTACTTGTT	50896869	50896888	-
155	Sindel_16_01	Gm16	127475	127486	120	GAGAGCGCTGAGGATATTTA	127434	127453	+	CCCTTTTTAAAGAGAGGCTA	127534	127553	-
156	Sindel_16_13	Gm16	3018798	3018809	110	GCCTTCCCTAACATATCAAA	3018768	3018787	+	TTGACCAAATAATACACCAAAA	3018856	3018877	-
157	Sindel_16_02	Gm16	3148142	3148153	113	TTGGAGCTGATAAACACCTT	3148077	3148096	+	GTCATTACCCCCAATGTCTA	3148170	3148189	-
158	Sindel_16_03	Gm16	5597875	5597900	120	TCGGTCATTGGTATTTGATT	5597831	5597850	+	TGTGTAATTGTGTTATTGAATTAT	5597927	5597950	-
159	Sindel_16_16	Gm16	11055957	11055975	113	GTCAAGTGCGAGAATGCTA	11055901	11055919	+	AATCCAATTACAATTTAGTCTTT	11055991	11056013	-
160	Sindel_16_08	Gm16	29171372	29171396	119	ACGTTGATACTGGGCAATAC	29171346	29171365	+	GGAGAAGGAATAATTGGATAAA	29171443	29171464	-
161	Sindel_16_09	Gm16	30282262	30282284	113	ATCACGACGACAGCTAATCT	30282216	30282235	+	TTTGAAAAGAGAAATTGTTGC	30282308	30282328	-
162	Sindel_16_10	Gm16	36861612	36861623	117	TTTTTACTTTCTCTTTAACCAAA	36861565	36861587	+	AATTCAGTTCGTTAAGCAAG	36861662	36861681	-
163	Sindel_17_01	Gm17	2377580	2377591	113	CTTCACGCGCCAGAGAT	2377559	2377575	+	CAAATTCTCCGGTGAGACTA	2377652	2377671	-
164	Sindel_17_02	Gm17	6162864	6162882	87	AAAAGTCCCAACATTCTTTG	6162821	6162840	+	CGTATTGTTTGTTCAGCAAC	6162888	6162907	-
165	Sindel_17_04	Gm17	11402807	11402828	119	TCACTTAGTGTCCGAGTTATTCT	11402778	11402800	+	CGTGTTTGCTTGACAATTT	11402878	11402896	-
166	Sindel_17_13	Gm17	15080210	15080223	112	TGTCTCGTTAGTTTTGGGTT	15080147	15080166	+	TTTGAAGGTATAATTGTGATCTCT	15080235	15080258	-
167	Sindel_17_05	Gm17	15720082	15720109	116	TCCTCCTTTTGAAATGTGTC	15720029	15720048	+	CAAATCAAATGGAAGAAATACA	15720123	15720144	-
168	Sindel_17_06	Gm17	18781556	18781576	120	GAGATAATTCTGGACACACA	18781492	18781511	+	ATAATCTCAACAGTCTATTATTTTT	18781587	18781611	-
169	Sindel_17_15	Gm17	30814909	30814927	118	TTGCAGGAAATTTCTATTCC	30814877	30814896	+	ACCAATGTTAAAAGTCCTTCA	30814974	30814994	-
170	Sindel_17_17	Gm17	32517304	32517315	85	CCATTCAGCAGAAGAATGTT	32517267	32517286	+	AGGTCATGGGTTAGATTCCT	32517332	32517351	-
171	Sindel_17_07	Gm17	33697472	33697502	101	GAGTGTGCTTCTAGGCTTTG	33697448	33697467	+	TTGTAGATGTCACTCCCTAGC	33697528	33697548	-
172	Sindel_17_08	Gm17	37137248	37137259	104	CACCCACTTAACAATCAACA	37137220	37137239	+	TTGGTCTCGTATTAAAAATTGA	37137302	37137323	-
173	Sindel_17_19	Gm17	37173540	37173551	105	CCGTGCTAAACAGATCTCA	37173487	37173505	+	ATTTGATTTAGGCACTCAGC	37173572	37173591	-
174	Sindel_17_09	Gm17	40011350	40011361	100	TTCCTTGGGGAAATAGAAGT	40011311	40011330	+	TTAGTCACTTGTTGATTGCCT	40011390	40011410	-
175	Sindel_18_01	Gm18	339015	339026	120	GCTAGATGTTTCTCTCTTCTTGA	338977	338999	+	AAAATTTAAGGACCAAGGACT	339076	339096	-
176	Sindel_18_12	Gm18	2817922	2817933	119	AAAAATACTTTTCTCTCTAAAACTG	2817843	2817867	+	TGCAAATTATAGTTATTTTTGCTAT	2817937	2817961	-
177	Sindel_18_13	Gm18	10499906	10499917	115	TTAGTTGTGGCAACTCCTTT	10499867	10499886	+	GAGGATTTGATGTTGCAGTC	10499962	10499981	-
178	Sindel_18_14	Gm18	16122233	16122248	106	TGTCAGGTGTGTGTAGAATTG	16122196	16122216	+	AGACATGTACACGACTTCCC	16122282	16122301	-
179	Sindel_18_04	Gm18	20768762	20768786	117	AGCACAGGATGACTGAAGAT	20768719	20768738	+	TCAAAAACTGTCAAATGTGC	20768816	20768835	-
180	Sindel_18_16	Gm18	39438923	39438951	83	TGCATGTGTCTGCATCTTAT	39438892	39438911	+	ACCATAACCCAAAATGACCT	39438955	39438974	-
181	Sindel_18_08	Gm18	48892285	48892312	101	TCAGGAATGTGTCTTAACAAAA	48892250	48892271	+	TGAAATATACTTTTTGGGGTG	48892330	48892350	-
182	Sindel_18_18	Gm18	51687188	51687205	99	TGCAAGGAAGTTATTTGGAT	51687134	51687153	+	AATATACATGGCACTTTGGC	51687213	51687232	-
183	Sindel_18_09	Gm18	56970172	56970196	115	GGTTTAAGTTTTTATGAGTCTTTCT	56970110	56970134	+	CATGTACATCTTATATGTTGGATT	56970201	56970224	-
184	Sindel_18_19	Gm18	58772931	58772942	90	CTTAATTGAAACTTTTAAACATCA	58772878	58772901	+	TTGAATCAGGTCTTCTTACCA	58772947	58772967	-
185	Sindel_19_01	Gm19	441395	441419	111	TCTTTCACGATTATGCATTG	441341	441360	+	ACGTAATAACACTATCAACTTGT	441429	441451	-
186	Sindel_19_11	Gm19	3242771	3242782	110	GCAACACCCATTTTCATATT	3242737	3242756	+	CCTTAAACGTCTAGGAACCA	3242827	3242846	-
187	Sindel_19_05	Gm19	16198426	16198451	104	GAGAAATTTTGATAATGAGGGT	16198390	16198411	+	TATCATGCATTGAAATTGGA	16198474	16198493	-
188	Sindel_19_06	Gm19	29179799	29179810	101	AACAAATGAGTTAAACTTTGAGC	29179752	29179774	+	ACAAAACCCAATCAATCAAT	29179833	29179852	-
189	Sindel_19_08	Gm19	34065177	34065199	89	AGTCAAAACCTACTGATTTTCAA	34065134	34065156	+	TCCTTAGATCCATCGAACAC	34065203	34065222	-
190	Sindel_19_16	Gm19	35292541	35292552	99	AGCAACTGCAAAAATCCTTA	35292480	35292499	+	TTTTCTGTATCTGTATGTTGTTC	35292556	35292578	-
191	Sindel_19_17	Gm19	37409060	37409071	91	TGTCTGTGTGTTGAATGGAG	37409036	37409055	+	ACAACCTGTCAAACAAGTCC	37409107	37409126	-
192	Sindel_19_18	Gm19	42097069	42097086	116	TGTGACCTGATGTCAAATTA	42097012	42097031	+	CATTTTGGTCTCTATAGCTTTTT	42097105	42097127	-
193	Sindel_19_19	Gm19	46278741	46278756	120	TGTAGGTCCATCGAGTAATG	46278680	46278699	+	TTCACAAAAGAAATACTACACG	46278778	46278799	-
194	Sindel_19_20	Gm19	49208654	49208665	120	TTGAGGGCTTGACAAAAA	49208616	49208633	+	CAGGCCATGTTGAGTATAAA	49208716	49208735	-
195	Sindel_20_06	Gm20	32702140	32702151	119	CCACCAGTGGTTACATCATA	32702071	32702090	+	ACGTGTGTTTCCTTTGCTAT	32702170	32702189	-
196	Sindel_20_07	Gm20	34305586	34305608	120	GCTAAGCAATTAGCAACTCAA	34305551	34305571	+	TTTATAATGCATGCACATTTTT	34305649	34305670	-
197	Sindel_20_15	Gm20	37938395	37938408	98	CATTCTTCTCTCCTCCAGTG	37938339	37938358	+	TGAGTTTGAGGATAAGGTCG	37938417	37938436	-
198	Sindel_20_09	Gm20	39540342	39540362	103	GCTTTGATTTGGTCATGTTT	39540301	39540320	+	GTTTGTCGCAAAAGGTTAAG	39540384	39540403	-
199	Sindel_20_18	Gm20	44490466	44490484	109	AAGAGGGCTATTTGTGATTG	44490426	44490445	+	TGGACCTATTCCCATACTTG	44490515	44490534	-
200	Sindel_20_19	Gm20	45943729	45943740	118	AGAGAGAGCCGAAGAGATTT	45943646	45943665	+	TTTCTATCCCAACTTCTGCT	45943744	45943763	-
201	Sindel_20_10	Gm20	46502423	46502434	98	TAAAGTTTGGGGTCTAGCAA	46502387	46502406	+	GATGCATTTGGATTTCATTT	46502465	46502484	-
202	Sindel_20_20	Gm20	46502826	46502837	120	TCGATAACATTGTAATTATAAACAG	46502793	46502817	+	AAGATGATACAAGAGAACATAACG	46502889	46502912	-
